# Supplementary material for: Purification of a Fc-Fusion Protein with [Bathophenathroline:metal] Complexes
Source: Antibodies (Basel). 2025 Jan 31;14(1):11. doi: 10.3390/antib14010011 (PMC11843901; doi:10.3390/antib14010011)
Supplement: Supplementary file 1 [file antibodies-14-00011-s001.zip]

Archive with 1 entries (1 files):
- antibodies-3415101-supplementary.pdf
